# Supplementary material for: GATA2 Is Associated with Familial Early-Onset Coronary Artery Disease
Source: PLoS Genet. 2006 Aug 25;2(8):e139. doi: 10.1371/journal.pgen.0020139 (PMC1557786; doi:10.1371/journal.pgen.0020139)
Supplement: Table S1 — (19 KB XLS) [file pgen.0020139.st001.xls]

## Sheet: Haplotype P-values
Supplementary Table 1. Pairwise haplotype analysis within GENECARD identifies six significant SNP pairs in GATA2
	RS6439129	RS9851497	RS2860228	RS1573858	RS2335052	RS2659689	RS2713603	RS2713604	3P0455	RS10934857	3P0450	RS3803	3P0448	3P0456	3P0457	RS2713579	RS2713594
RS6439129	x																	RS6439129
RS9851497	0.009947	x																RS9851497
RS2860228	0.000311	0.000372	x															RS2860228
RS1573858	0.100838	0.550673	0.860004	x														RS1573858
RS2335052	0.014718	0.038991	0.202963	0.001743	x													RS2335052
RS2659689	0.000883	0.003302	0.782937	0.001342	0.039842	x												RS2659689
RS2713603	0.489797	0.68839	0.960273	0.439883	0.10783	0.99109	x											RS2713603
RS2713604	0.164464	0.191102	0.215504	0.320273	0.059889	0.128313	0.00315	x										RS2713604
3P0455	0.810163	0.723247	0.65748	0.860202	0.112243	0.585214	0.683659	0.047629	x									3P0455
RS10934857	0.053196	0.079584	0.133863	0.075799	0.033189	0.092061	0.010581	1.6e-05	0.068528	x								RS10934857
3P0450	0.0102	0.023571	0.522097	0.021667	0.30551	0.007677	0.007785	0.001324	0.396549	0.008572	x							3P0450
RS3803	0.07875	0.059032	0.038713	0.083111	0.03582	0.056811	0.046526	7e-06	0.05838	0.000388	0.002429	x						RS3803
3P0448	0.000185	0.000583	0.908689	0.00058	0.64842	0.905006	0.692874	0.000952	0.197077	0.153192	0.825531	0.009806	x					3P0448
3P0456	0.081006	0.174588	0.2457	0.005817	0.146068	0.135618	0.135304	0.033979	0.447481	0.029605	0.320367	0.013594	0.881087	x				3P0456
3P0457	0.736585	0.64244	0.522267	0.739375	0.196241	0.681877	0.011775	0.000414	0.230444	0.003459	0.064757	0.001454	0.842142	0.648531	x			3P0457
RS2713579	0.29413	0.341464	0.410453	0.528834	0.014526	0.136458	0.002205	0.056333	0.035242	0.027217	0.00178	0.019992	7.6e-05	0.030299	0.003439	x		RS2713579
RS2713594	0.563901	0.80725	0.988003	0.783057	0.114294	0.894619	0.122586	0.034717	0.483842	0.000203	0.013361	7e-06	0.281421	0.14868	0.019341	0.006426	x	RS2713594
Global P-value key
0.05/19 - 0.05		Significant at 0.05
0.05/171 - 0.05/19		Significant at 0.05/19 (19 snps)
0 - 0.05/171		Significant at 0.05/171 (Bonferoni correction)
