# Supplementary material for: GATA2 Is Associated with Familial Early-Onset Coronary Artery Disease
Source: PLoS Genet. 2006 Aug 25;2(8):e139. doi: 10.1371/journal.pgen.0020139 (PMC1557786; doi:10.1371/journal.pgen.0020139)
Supplement: Table S2 — (15 KB XLS) [file pgen.0020139.st002.xls]

## Sheet: Sheet1
Supplementary Table 2. Replication of GATA2 SNPs associated with early
onset CAD adjusting for race and sex
		Allele	Odds Ratio	Genotype	Odds Ratio
SNP	Location (bp)	P value*	(95% CI)	P value*	(95% CI)
RS6439129	129695471	0.2215	1.2 (0.9, 1.6)	0.2891	1.1 (0.9, 1.4)
RS2335052	129687649	0.5713	1.1 (0.8, 1.5)	0.6565	1.1 (0.8, 1.4)
RS2713604	129683157	0.0328	1.4 (1.0, 1.9)	0.0425	1.3 (1.0, 1.6)
3P0455	129682377	0.4739	0.6 (0.1, 2.5)	0.4739	0.6 (0.1, 2.5)
RS10934857	129682360	0.0481	0.8 (0.6, 1.0)	0.0936	0.8 (0.7, 1.0)
RS3803	129682078	0.042	0.7 (0.5, 1.0)	0.0658	0.8 (0.6, 1.0)
3P0448	129682014	0.3586	1.4 (0.7, 2.7)	0.3176	1.4 (0.7, 2.7)
RS2713579	129680802	0.1917	1.2 (0.9, 1.6)	0.2337	1.2 (0.9, 1.5)
RS2713594	129679198	0.9961	1.0 (0.7, 1.4)	0.9414	1.0 (0.8, 1.2)
bp, base pair, NCBI35; CI, confidence interval
*adjustments made for race, sex
