# Supplementary material for: GATA2 Is Associated with Familial Early-Onset Coronary Artery Disease
Source: PLoS Genet. 2006 Aug 25;2(8):e139. doi: 10.1371/journal.pgen.0020139 (PMC1557786; doi:10.1371/journal.pgen.0020139)
Supplement: Table S3 — (15 KB XLS) [file pgen.0020139.st003.xls]

## Sheet: Sheet1
Supplementary Table 3. Replication of allele direction of rs2713604
and rs3803 in GENECARD*
			Controls	Cases	Allele	Odds Ratio	Genotype	Odds Ratio
SNP	Location (bp)	Minor Allele	MAF (%)	MAF (%)	P value**	(95% CI)	P value**	(95% CI)
RS2713604	129683157	T	31	34	0.3548	1.2 (0.9, 1.6)	0.3332	1.1 (0.9, 1.4)
RS3803	129682078	A	21.8	18.5	0.0275	0.7 (0.5, 1.0)	0.0363	0.7 (0.6, 1.0)
*GENECARD probands from the U.S. (cases) and CATHGEN controls
**adjusted for race and sex
MAF = minor allele frequency
