# Supplementary material for: GATA2 Is Associated with Familial Early-Onset Coronary Artery Disease
Source: PLoS Genet. 2006 Aug 25;2(8):e139. doi: 10.1371/journal.pgen.0020139 (PMC1557786; doi:10.1371/journal.pgen.0020139)
Supplement: Table S4 — (15 KB XLS) [file pgen.0020139.st004.xls]

## Sheet: Sheet1
Supplementary Table 4. The risk and protective alleles of rs2713604 and rs3803 do not occur on the same haplotype
		GENECARD	GENECARD	CATHGEN	CATHGEN	CATHGEN	CATHGEN
RS2713604	RS3803	Haplotype Frequency	P value*	Haplotype Frequency	P value**	Controls	Cases
C	A	0.199	0.03	0.199	0.017	0.224	0.185
C	G	0.476	0.94	0.473	0.79	0.477	0.471
T	G	0.324	0.044	0.328	0.024	0.3	0.344
T	A	0.001	N/A	0	N/A	N/A	N/A
*, APL test; **, haplostats; risk alleles are indicated in red and protective alleles are indicated in blue. P values ≤0.05 are
highlighted in red. N/A, not applicable
